# Supplementary material for: Restraining Quiescence Release-Related Ageing in Plant Cells: A Case Study in Carrot
Source: Cells. 2023 Oct 16;12(20):2465. doi: 10.3390/cells12202465 (PMC10605352; doi:10.3390/cells12202465)
Supplement: Supplementary file 1 [file cells-12-02465-s001.zip]

Archive with 11 entries (11 files):
- Supplementary Figure S1.pptx
- Supplementary Figure S10.pptx
- Supplementary Figure S2.pptx
- Supplementary Figure S3.pptx
- Supplementary Figure S4.pptx
- Supplementary Figure S5.pptx
- Supplementary Figure S6.pptx
- Supplementary Figure S7.pptx
- Supplementary Figure S8.pptx
- Supplementary Figure S9.pptx
- Table S1 ABC.xlsx
